# Supplementary material for: Kozak Similarity Score Algorithm Identifies Alternative Translation Initiation Codons Implicated in Cancers
Source: Int J Mol Sci. 2022 Sep 12;23(18):10564. doi: 10.3390/ijms231810564 (PMC9506484; doi:10.3390/ijms231810564)
Supplement: Supplementary file 1 [file ijms-23-10564-s001.zip]

Archive with 3 entries (3 files):
- Supplemental File S1-Predicted Upstream TICs Identified in Cancer Genes.pdf
- Supplemental Table S1-Alternative TICs in Genes Associated with Cancer.xlsx
- Supplemental Table S2-Genes Investigated.xlsx
